# Supplementary material for: Deuterium Concentration as a Dual Regulator: Depletion and Enrichment Elicit Divergent Transcriptional Responses in A549 Lung Adenocarcinoma Cells
Source: Int J Mol Sci. 2026 Mar 12;27(6):2605. doi: 10.3390/ijms27062605 (PMC13027021; doi:10.3390/ijms27062605)
Supplement: Supplementary file 1 [file ijms-27-02605-s001.zip]

Archive with 2 entries (2 files):
- supp_ijms-4072276-new2CG.pdf
- supp_ijms-4072276-Table_S2.xlsx
