# Supplementary material for: Deuterium Concentration as a Dual Regulator: Depletion and Enrichment Elicit Divergent Transcriptional Responses in A549 Lung Adenocarcinoma Cells
Source: Int J Mol Sci. 2026 Mar 12;27(6):2605. doi: 10.3390/ijms27062605 (PMC13027021; doi:10.3390/ijms27062605)
Supplement: Supplementary file 1 [file ijms-27-02605-s001.zip › supp_ijms-4072276-Table_S2.xlsx]

## Sheet: GMM-6
Cluster	Function	Centroid_40	Centroid_80	Centroid_300	Pathways	Hallmarks	Count	Genes
1	Cellular Regulation and Genomic Stability	0.90582	0.983713	1.66641	Cell Cycle, PI3K–AKT axis, DNA Repair, JAK–STAT signaling	Genome Instability & Mutation, Enabling Replicative Immortality	17	CDC25C, ERBB3, ITGB1, LAMB1, MSH6, MYC, NQO1, PPARG, PTEN, RB1, STAT3, TERT, TFRC, TGFBI, TIMP2, TOP1, XRCC5
2	KRAS Effector and Hypoxic Response Module	0.792306	0.9289	1.56549	RAS–MAPK signaling, Hypoxia, Focal Adhesion	Sustaining Proliferative Signaling, Activating Invasion & Metastasis	18	BCL2A1, CCNE1, CD44, EGFR, ETV6, FAT1, GADD45A, HIF1A, HSP90AB1, CXCL8, KMT2A, PGK1, PLAUR, RAD54L, RAF1, SFPQ, TPR, YY1
3	TP53 Homeostatic Hub	0.982074	0.975432	1.45967	p53 Signaling, Cell Cycle, FoxO Signaling	Evading Growth Suppressors, Deregulating Cellular Energetics	13	CAV1, CCND1, CEBPA, ERBB2, FOSL2, IGF1, JUN, MST1R, PCNA, PIM1, RARA, SIAH1, TP53
4	Accessory Growth Signals (“Co‑Conspirators”)	0.819678	0.951646	1.34312	MAPK signaling, Apoptosis, Nucleotide Excision Repair	Sustaining Proliferative Signaling, Resisting Cell Death	17	BCL2, BCR, CDC25B, ETS1, ETS2, FAS, FGF2, IGFBP3, IRF1, LYN, MET, NRAS, PDGFA, PTPRG, SERPINE1, TYMS, XPC
5	Invasion and Phenotypic Plasticity (STK11‑Linked)	0.956522	0.903034	1.26426	TGF‑β signaling, EMT	Unlocking Phenotypic Plasticity, Activating Invasion & Metastasis	9	BCL2L1, CCND3, CSK, HRAS, IGFBP2, NUMA1, S100A4, TGFB1, TYRO3
6	Basal Maintenance and Survival Reserve	0.830388	0.896643	1.1798	PI3K–AKT signaling, Cell Cycle, DNA Repair	Resisting Cell Death, Deregulating Cellular Energetics	17	AKT2, BIRC5, CDK2, CDK4, CDKN1A, CDKN2C, E2F1, ERCC2, FANCG, FGFR3, MTA1, MUC1, MYBL2, NPM1, CDK16, RET, TFE3

## Sheet: 91 Genes NanoString
Gene Code	40/1	40/2	80/1	80/2	150/1	150/2	300/1	300/2	mean_150	sd_150	rel_40	rel_err_40	rel_err_ratio_40	rel_80	rel_err_80	rel_err_ratio_80	rel_300	rel_err_300	rel_err_ratio_300	total_error	Pattern	Pathway	Hallmark	GMM4	GMM6	Stability_GMM4	Stability_GMM6	Mahalanobis_GMM4	Mahalanobis_GMM6
AKT2	3249	2098	2658	2814	3084	3089	3225	4528	3086.5	2.5	0.866191	0.186458	0.215262	0.886441	0.0252815	0.0285203	1.25595	0.211083	0.168066	0.411849	→ → ↗	PI3K–AKT axis	Resisting Cell Death, Deregulating Cellular Energetics	4	6	0.425418	1	0.841435	1.60448
BCL2	29	24	36	24	29	30	47	35	29.5	0.5	0.898305	0.0861026	0.0958501	1.01695	0.204119	0.200717	1.38983	0.204749	0.14732	0.443887	→ → ↑	Apoptosis evasion	Resisting Cell Death	3	4	0.435374	0.506682	1.74547	1.99479
BCL2A1	23	18	29	35	31	36	54	63	33.5	2.5	0.61194	0.0874909	0.142973	0.955224	0.114461	0.119826	1.74627	0.187155	0.107174	0.369973	↓ → ↑	Apoptosis evasion	Resisting Cell Death	2	2	0.402911	0.874759	3.1277	3.69972
BCL2L1	239	219	200	213	243	247	266	379	245	2	0.934694	0.0415234	0.0444246	0.842857	0.0274083	0.0325183	1.31633	0.230862	0.175384	0.252327	→ → ↗	Apoptosis evasion	Resisting Cell Death	4	5	0.43611	0.902699	2.66045	1.51355
BCR	299	181	276	257	269	289	351	373	279	10	0.860215	0.213705	0.248432	0.955197	0.0482861	0.050551	1.29749	0.0609686	0.0469896	0.345973	→ → ↗	RAS–MAPK core	Sustaining Proliferative Signaling, Evading Growth Suppressors	4	4	0.434846	0.97742	1.00902	0.84563
BIRC5	3647	1942	3164	3096	3525	3560	3631	4671	3542.5	17.5	0.78885	0.240681	0.305104	0.883557	0.0105436	0.0119332	1.17177	0.146903	0.125368	0.442405	↙ → ↗	Apoptosis evasion	Resisting Cell Death	4	6	1	0.781649	1.29523	0.757457
CAV1	1379	982	1282	1193	1117	1460	2100	1685	1288.5	171.5	0.916182	0.196477	0.214452	0.960419	0.132415	0.137873	1.46876	0.253281	0.172445	0.52477	→ → ↑	PI3K–AKT axis	Resisting Cell Death, Deregulating Cellular Energetics	3	3	0.968502	0.808221	1.17012	1.07905
CCND1	3139	2913	2988	2857	2906	3297	4208	4628	3101.5	195.5	0.975657	0.0714817	0.0732652	0.942286	0.0630389	0.0668999	1.42447	0.112458	0.0789472	0.219112	→ → ↑	Cell cycle & replication	Sustaining Proliferative Signaling, Enabling Replicative Immortality	3	3	0.42612	0.503825	0.672576	0.886482
CCND3	415	334	319	358	350	361	384	516	355.5	5.5	1.05345	0.115084	0.109245	0.95218	0.056796	0.0596484	1.26582	0.186684	0.14748	0.316374	→ → ↗	Cell cycle & replication	Sustaining Proliferative Signaling, Enabling Replicative Immortality	3	5	0.944632	0.753175	1.62444	1.76918
CCNE1	327	207	314	296	297	333	404	531	315	18	0.847619	0.196538	0.231871	0.968254	0.0622704	0.0643121	1.48413	0.2187	0.147359	0.443542	→ → ↑	Cell cycle & replication	Sustaining Proliferative Signaling, Enabling Replicative Immortality	2	2	1	0.781206	1.48326	1.55257
CD44	3026	2179	3099	2697	2922	3405	4924	5014	3163.5	241.5	0.822665	0.14787	0.179745	0.916074	0.0944857	0.103142	1.57073	0.120749	0.0768748	0.359762	→ → ↑	Invasion & ECM remodeling	Activating Invasion and Metastasis	2	2	1	0.970013	0.698902	0.680949
CDC25B	512	271	427	456	447	457	567	628	452	5	0.86615	0.266765	0.307989	0.97677	0.0338504	0.0346555	1.3219	0.0690441	0.0522309	0.394876	→ → ↗	RAS–MAPK core	Sustaining Proliferative Signaling, Evading Growth Suppressors	4	4	0.434846	0.488718	1.47587	0.844686
CDC25C	154	94	139	110	133	138	265	220	135.5	2.5	0.915129	0.222045	0.242638	0.918819	0.108346	0.117918	1.78967	0.169303	0.0946001	0.455156	→ → ↑	RAS–MAPK core	Sustaining Proliferative Signaling, Evading Growth Suppressors	1	1	0.407818	0.732489	2.46756	2.60853
CDK2	580	303	518	497	537	571	603	790	554	17	0.796931	0.251193	0.315201	0.916065	0.0339029	0.0370093	1.25722	0.173126	0.137705	0.489915	↙ → ↗	Cell cycle & replication	Sustaining Proliferative Signaling, Enabling Replicative Immortality	4	6	0.34296	0.93919	0.578854	1.2974
CDK4	3239	2003	2724	2653	3117	2868	2828	4626	2992.5	124.5	0.875856	0.209706	0.23943	0.898413	0.039215	0.0436492	1.24545	0.304853	0.244774	0.527854	→ → ↗	Cell cycle & replication	Sustaining Proliferative Signaling, Enabling Replicative Immortality	4	6	0.425418	0.508276	0.764051	1.51053
CDKN1A	1543	965	1315	1167	1382	1283	1268	1829	1332.5	49.5	0.941088	0.219685	0.233437	0.931332	0.06543	0.0702542	1.1621	0.214888	0.184913	0.488604	→ → →	Cell cycle & replication	Sustaining Proliferative Signaling, Enabling Replicative Immortality	4	6	1	0.93919	1.80935	1.82998
CDKN2C	876	523	881	799	843	947	943	1020	895	52	0.781564	0.202367	0.258926	0.938547	0.0712187	0.0758818	1.09665	0.0768775	0.0701023	0.40491	↙ → →	Cell cycle & replication	Sustaining Proliferative Signaling, Enabling Replicative Immortality	4	6	0.96819	0.93919	2.31258	2.15947
CEBPA	174	107	151	154	155	158	183	288	156.5	1.5	0.897764	0.21423	0.238627	0.974441	0.0133827	0.0137337	1.50479	0.335773	0.223136	0.475496	→ → ↑	Transcriptional amplifiers	Sustaining Proliferative Signaling, Enabling Replicative Immortality, Tumor-Promoting Inflammation	1	3	1	0.969272	1.54215	1.41716
CSK	809	645	743	755	746	754	820	1005	750	4	0.969333	0.109455	0.112918	0.998667	0.00961086	0.00962369	1.21667	0.123504	0.10151	0.224052	→ → ↗	RTKs & adaptors	Sustaining Proliferative Signaling	3	5	1	0.943235	2.36289	2.1971
E2F1	504	316	411	407	466	502	456	640	484	18	0.847107	0.196753	0.232265	0.845041	0.0316977	0.0375102	1.13223	0.194691	0.171953	0.441728	→ → →	Cell cycle & replication	Sustaining Proliferative Signaling, Enabling Replicative Immortality	4	6	1	0.8048	1.6717	1.33879
EGFR	1269	944	1240	1184	1180	1429	2007	1982	1304.5	124.5	0.848218	0.148562	0.175146	0.929092	0.0912323	0.0981952	1.52894	0.146234	0.0956444	0.368986	→ → ↑	RTKs & adaptors	Sustaining Proliferative Signaling	2	2	1	0.941949	0.941663	0.969074
ERBB2	521	334	425	392	398	437	535	646	417.5	19.5	1.02395	0.229002	0.223645	0.978443	0.0604183	0.0617494	1.41437	0.148443	0.104954	0.390348	→ → ↑	RTKs & adaptors	Sustaining Proliferative Signaling	3	3	0.430443	0.504071	0.816595	0.855728
ERBB3	56	47	51	44	51	52	95	79	51.5	0.5	1	0.0879164	0.0879164	0.92233	0.0685486	0.0743211	1.68932	0.156203	0.0924651	0.254703	→ → ↑	RTKs & adaptors	Sustaining Proliferative Signaling	1	1	0.420147	0.822001	2.28698	2.46217
ERCC2	213	106	191	221	230	224	236	296	227	3	0.702643	0.235866	0.335683	0.907489	0.0671589	0.0740051	1.17181	0.133063	0.113554	0.523242	↙ → ↗	DNA repair & stress tolerance	Genome Instability and Mutation	4	6	0.938009	0.93919	2.47252	2.3319
ETS1	894	567	975	869	907	991	1384	1376	949	42	0.769758	0.175622	0.228153	0.971549	0.070483	0.072547	1.45416	0.0644949	0.0443519	0.345052	↙ → ↑	RAS–MAPK core	Sustaining Proliferative Signaling, Evading Growth Suppressors	2	4	0.91139	0.943694	1.76466	1.81556
ETS2	296	222	357	315	343	363	444	502	353	10	0.733711	0.106857	0.145639	0.951841	0.0653157	0.0686204	1.33994	0.0904985	0.067539	0.281798	↙ → ↗	RAS–MAPK core	Sustaining Proliferative Signaling, Evading Growth Suppressors	4	4	0.460876	0.533211	1.79256	1.51264
ETV6	162	92	174	175	191	178	332	286	184.5	6.5	0.688347	0.191246	0.277833	0.945799	0.0334309	0.0353467	1.6748	0.13792	0.0823501	0.39553	↓ → ↑	RAS–MAPK core	Sustaining Proliferative Signaling, Evading Growth Suppressors	2	2	0.96819	0.970013	1.85073	2.18787
FANCG	478	329	413	408	459	483	501	622	471	12	0.856688	0.159673	0.186384	0.87155	0.0228307	0.0261955	1.19214	0.131992	0.110718	0.323298	→ → ↗	DNA repair & stress tolerance	Genome Instability and Mutation	4	6	1	0.917105	0.983566	0.857083
FAS	70	68	71	78	70	92	108	117	81	11	0.851852	0.11634	0.136574	0.919753	0.132168	0.143699	1.38889	0.196626	0.141571	0.421844	→ → ↑	Apoptosis evasion	Resisting Cell Death	4	4	1	0.940135	1.70215	1.36784
FAT1	964	681	1052	848	914	998	1626	1397	956	42	0.860356	0.152763	0.177557	0.993724	0.115281	0.116009	1.58107	0.138455	0.0875703	0.381137	→ → ↑	Invasion & ECM remodeling	Activating Invasion and Metastasis	1	2	0.975369	1	1.18467	1.6585
FGF2	1048	594	1050	992	904	1137	1362	1267	1020.5	116.5	0.804508	0.240654	0.299133	1.00049	0.117698	0.11764	1.28809	0.154239	0.119742	0.536515	↙ → ↗	RAS–MAPK core	Sustaining Proliferative Signaling, Evading Growth Suppressors	4	4	0.434846	0.570203	1.77865	1.55504
FGFR3	119	69	98	87	99	103	123	105	101	2	0.930693	0.24821	0.266694	0.915842	0.0573959	0.0626701	1.12871	0.0918692	0.0813929	0.410757	→ → →	RTKs & adaptors	Sustaining Proliferative Signaling	4	6	1	0.946711	1.8008	1.64819
FOSL2	3038	2229	2675	2526	2433	2855	3918	3809	2644	211	0.996029	0.172405	0.173092	0.983548	0.0833947	0.0847897	1.46123	0.118419	0.0810405	0.338922	→ → ↑	RAS–MAPK core	Sustaining Proliferative Signaling, Evading Growth Suppressors	3	3	0.430443	0.518228	0.871767	0.269963
GADD45A	734	397	748	626	723	793	1158	1229	758	35	0.746042	0.224949	0.301523	0.906332	0.0907059	0.10008	1.57454	0.0864819	0.0549253	0.456528	↙ → ↑	Apoptosis evasion	Resisting Cell Death	2	2	1	1	0.751872	0.809999
HIF1A	500	358	519	409	493	579	895	776	536	43	0.800373	0.147204	0.18392	0.865672	0.123904	0.14313	1.55877	0.167213	0.107273	0.434323	↙ → ↑	Transcriptional amplifiers	Sustaining Proliferative Signaling, Enabling Replicative Immortality, Tumor-Promoting Inflammation	2	2	0.412025	0.40347	1.25152	1.39286
HRAS	996	707	805	778	928	854	847	1302	891	37	0.955668	0.166962	0.174707	0.888328	0.0398794	0.0448927	1.20595	0.260196	0.21576	0.43536	→ → ↗	RAS–MAPK core	Sustaining Proliferative Signaling, Evading Growth Suppressors	4	5	0.430952	0.948145	1.97514	0.981903
HSP90AB1	8024	6011	9044	7359	7991	9369	16431	12290	8680	689	0.808468	0.13253	0.163927	0.944873	0.122664	0.12982	1.65444	0.272298	0.164587	0.458334	↙ → ↑	PI3K–AKT axis	Resisting Cell Death, Deregulating Cellular Energetics	2	2	0.528471	0.392184	1.28469	1.55962
IGF1	277	176	204	213	215	220	241	370	217.5	2.5	1.04138	0.232492	0.223254	0.958621	0.0234408	0.0244527	1.4046	0.296991	0.211442	0.459149	→ → ↑	PI3K–AKT axis	Resisting Cell Death, Deregulating Cellular Energetics	3	3	0.413597	0.515467	1.07199	1.24538
IGFBP2	187	132	146	134	188	160	177	272	174	14	0.916667	0.174408	0.190264	0.804598	0.0733487	0.091162	1.29023	0.292061	0.226363	0.507789	→ ↙ ↗	RTKs & adaptors	Sustaining Proliferative Signaling	4	5	0.4511	0.892397	2.91725	2.1005
IGFBP3	15485	9078	15777	15260	14740	16288	21250	17504	15514	774	0.79164	0.210234	0.265568	1.00029	0.052613	0.0525978	1.249	0.135862	0.108777	0.426942	↙ → ↗	PI3K–AKT axis	Resisting Cell Death, Deregulating Cellular Energetics	4	4	0.434846	0.589739	1.94067	2.16154
CXCL8	177	107	183	174	177	179	221	336	178	1	0.797753	0.19668	0.246543	1.00281	0.025901	0.0258285	1.56461	0.323153	0.20654	0.478911	↙ → ↑	Cytokine/inflammation	Tumor-Promoting Inflammation, Avoiding Immune Destruction	2	2	0.427254	0.454494	1.59169	1.57159
IRF1	196	147	217	192	214	226	250	334	220	6	0.779545	0.113375	0.145437	0.929545	0.0622173	0.066933	1.32727	0.194311	0.146398	0.358769	↙ → ↗	Transcriptional amplifiers	Sustaining Proliferative Signaling, Enabling Replicative Immortality, Tumor-Promoting Inflammation	4	4	0.442835	0.473128	1.08715	0.844685
ITGB1	3068	2268	3259	2742	2761	3553	6008	4888	3157	396	0.845106	0.1652	0.195478	0.950428	0.144628	0.152172	1.72569	0.279859	0.162172	0.509822	→ → ↑	Invasion & ECM remodeling	Activating Invasion and Metastasis	1	1	0.430412	0.402803	1.44704	1.29724
JUN	594	453	494	503	516	510	645	945	513	3	1.02047	0.137556	0.134797	0.971735	0.0104518	0.0107558	1.54971	0.292538	0.18877	0.334323	→ → ↑	Transcriptional amplifiers	Sustaining Proliferative Signaling, Enabling Replicative Immortality, Tumor-Promoting Inflammation	1	3	0.449475	0.470627	1.85445	1.80808
LAMB1	427	327	402	345	358	414	645	632	386	28	0.976684	0.147643	0.151167	0.967617	0.101873	0.105282	1.65415	0.121166	0.0732497	0.329699	→ → ↑	Invasion & ECM remodeling	Activating Invasion and Metastasis	1	1	0.415123	0.469482	1.26405	1.31039
LYN	67	47	63	79	69	86	100	110	77.5	8.5	0.735484	0.152172	0.206901	0.916129	0.144054	0.157242	1.35484	0.161997	0.119569	0.483711	↙ → ↗	RTKs & adaptors	Sustaining Proliferative Signaling	4	4	0.417282	0.378375	1.73325	1.44197
MET	1239	802	1231	1112	1083	1230	1497	1672	1156.5	73.5	0.882404	0.197079	0.223344	1.01297	0.0824104	0.0813552	1.37008	0.115353	0.0841939	0.388893	→ → ↑	RTKs & adaptors	Sustaining Proliferative Signaling	3	4	0.446897	0.512028	2.00306	1.62477
KMT2A	82	54	91	65	94	98	151	134	96	2	0.708333	0.146578	0.206934	0.8125	0.136471	0.167964	1.48438	0.0937867	0.0631826	0.43808	↙ ↙ ↑	Transcriptional amplifiers	Sustaining Proliferative Signaling, Enabling Replicative Immortality, Tumor-Promoting Inflammation	2	2	0.424231	0.499781	2.55248	3.01135
MSH6	336	215	317	275	312	311	579	485	311.5	0.5	0.88443	0.194227	0.219607	0.950241	0.067433	0.0709641	1.70787	0.150908	0.0883604	0.378931	→ → ↑	DNA repair & stress tolerance	Genome Instability and Mutation	1	1	0.422818	0.407343	1.1208	0.954843
MST1R	97	82	95	87	94	85	127	133	89.5	4.5	1	0.0977255	0.0977255	1.01676	0.0679036	0.0667843	1.45251	0.0803564	0.0553223	0.219832	→ → ↑	RTKs & adaptors	Sustaining Proliferative Signaling	3	3	0.42612	0.470627	1.15573	0.874029
MTA1	2116	1250	2034	1972	2048	2272	2420	2902	2160	112	0.779167	0.204494	0.262452	0.927315	0.0501792	0.0541123	1.23194	0.128566	0.10436	0.420924	↙ → ↗	Transcriptional amplifiers	Sustaining Proliferative Signaling, Enabling Replicative Immortality, Tumor-Promoting Inflammation	4	6	0.34296	0.679469	1.01691	1.29241
MUC1	20	16	17	20	24	19	20	27	21.5	2.5	0.837209	0.134649	0.160831	0.860465	0.121977	0.141757	1.09302	0.206529	0.188952	0.491539	→ → →	Invasion & ECM remodeling	Activating Invasion and Metastasis	4	6	0.96819	0.613918	1.84408	1.54468
MYBL2	2514	1350	2219	2245	2435	2447	2443	3350	2441	6	0.791479	0.238435	0.301252	0.914379	0.00578052	0.0063218	1.1866	0.185807	0.156588	0.464162	↙ → ↗	Cell cycle & replication	Sustaining Proliferative Signaling, Enabling Replicative Immortality	4	6	0.938009	1	1.11007	0.827827
MYC	1475	1019	1340	1305	1273	1432	1922	2367	1352.5	79.5	0.921996	0.177074	0.192055	0.977819	0.0589146	0.0602511	1.58558	0.189077	0.119247	0.371553	→ → ↑	Transcriptional amplifiers	Sustaining Proliferative Signaling, Enabling Replicative Immortality, Tumor-Promoting Inflammation	1	1	0.415123	0.422176	0.572755	1.26348
NPM1	46	42	54	41	50	57	58	75	53.5	3.5	0.82243	0.0655161	0.0796616	0.88785	0.134666	0.151676	1.24299	0.178479	0.143589	0.374926	→ → ↗	Invasion & ECM remodeling	Activating Invasion and Metastasis	4	6	1	0.951602	0.55379	1.02518
NQO1	12691	7698	11597	10543	9758	11864	16197	18126	10811	1053	0.942975	0.248517	0.263546	1.02396	0.11101	0.108412	1.58741	0.178508	0.112452	0.484411	→ → ↑	DNA repair & stress tolerance	Genome Instability and Mutation	1	1	0.415123	0.469482	1.22255	1.49379
NRAS	313	188	300	269	255	318	446	372	286.5	31.5	0.874346	0.238392	0.272652	0.993019	0.121849	0.122706	1.42757	0.203259	0.142381	0.537739	→ → ↑	RAS–MAPK core	Sustaining Proliferative Signaling, Evading Growth Suppressors	3	4	0.435374	0.459881	1.72748	1.95101
NUMA1	564	400	460	465	460	548	651	680	504	44	0.956349	0.18287	0.191217	0.917659	0.0802665	0.0874688	1.32044	0.118812	0.0899794	0.368665	→ → ↗	Cell cycle & replication	Sustaining Proliferative Signaling, Enabling Replicative Immortality	3	5	1	0.787706	1.23074	0.944337
PCNA	1117	950	942	879	889	1083	1450	1379	986	97	1.04817	0.133434	0.127301	0.923428	0.0962981	0.104283	1.43458	0.145651	0.101528	0.333113	→ → ↑	Cell cycle & replication	Sustaining Proliferative Signaling, Enabling Replicative Immortality	3	3	1	1	1.70236	1.72828
CDK16	1113	852	1050	1010	1072	1129	1133	1415	1100.5	28.5	0.892776	0.120815	0.135326	0.935938	0.0302948	0.0323683	1.15766	0.131584	0.113665	0.281358	→ → →	PI3K–AKT axis	Resisting Cell Death, Deregulating Cellular Energetics	4	6	1	0.822499	1.36125	1.17943
PDGFA	145	121	157	113	144	159	197	234	151.5	7.5	0.877888	0.0903474	0.102914	0.891089	0.151767	0.170316	1.42244	0.140961	0.0990981	0.372329	→ → ↑	RTKs & adaptors	Sustaining Proliferative Signaling	2	4	0.446238	0.465749	1.81413	2.47496
PGK1	5049	2571	4865	4484	4539	5532	7952	8204	5035.5	496.5	0.756628	0.257114	0.339816	0.928309	0.0990413	0.10669	1.60421	0.160142	0.0998261	0.546332	↙ → ↑	PI3K–AKT axis	Resisting Cell Death, Deregulating Cellular Energetics	2	2	0.423432	0.392184	0.678113	0.733848
PIM1	392	266	340	351	292	366	433	557	329	37	1	0.222072	0.222072	1.05015	0.119279	0.113583	1.50456	0.253267	0.168333	0.503988	→ → ↑	PI3K–AKT axis	Resisting Cell Death, Deregulating Cellular Energetics	3	3	1	0.94703	1.92074	1.71108
PLAUR	899	594	786	739	789	924	1073	1692	856.5	67.5	0.87157	0.19084	0.218961	0.890251	0.075334	0.0846211	1.61413	0.383091	0.237336	0.540918	→ → ↑	Invasion & ECM remodeling	Activating Invasion and Metastasis	1	2	0.422818	0.439858	1.84814	2.1353
PPARG	163	97	178	128	141	161	243	274	151	10	0.860927	0.225858	0.262343	1.01325	0.178644	0.176309	1.71192	0.152938	0.0893372	0.527989	→ → ↑	PI3K–AKT axis	Resisting Cell Death, Deregulating Cellular Energetics	1	1	0.422818	0.39817	1.09488	1.16779
PTEN	894	567	877	761	673	811	1437	1124	742	69	0.984501	0.238612	0.242369	1.10377	0.129017	0.116888	1.72574	0.265027	0.153573	0.512829	→ → ↑	PI3K–AKT axis	Resisting Cell Death, Deregulating Cellular Energetics	1	1	1	0.842365	2.80621	2.86489
PTPRG	46	38	58	41	51	59	93	62	55	4	0.763636	0.0915076	0.119831	0.9	0.167835	0.186483	1.40909	0.299872	0.212813	0.519127	↙ → ↑	PI3K–AKT axis	Resisting Cell Death, Deregulating Cellular Energetics	4	4	0.432781	0.422356	1.99505	1.54065
RAD54L	317	177	327	257	303	332	549	458	317.5	14.5	0.777953	0.223317	0.287057	0.919685	0.117967	0.128269	1.58583	0.160568	0.101252	0.516577	↙ → ↑	Apoptosis evasion	Resisting Cell Death	2	2	0.432653	0.392184	0.420184	0.384235
RAF1	797	550	836	708	774	925	1499	1192	849.5	75.5	0.792819	0.161556	0.203773	0.90877	0.11045	0.121538	1.58387	0.229055	0.144617	0.469929	↙ → ↑	RAS–MAPK core	Sustaining Proliferative Signaling, Evading Growth Suppressors	2	2	0.418693	0.392184	0.569616	0.550361
RARA	69	66	59	64	61	61	68	101	61	0	1.10656	0.0245902	0.0222222	1.0082	0.0409836	0.0406504	1.38525	0.270492	0.195266	0.258139	→ → ↑	Transcriptional amplifiers	Sustaining Proliferative Signaling, Enabling Replicative Immortality, Tumor-Promoting Inflammation	3	3	0.557849	0.870996	2.14049	2.10626
RB1	164	138	206	157	158	185	326	251	171.5	13.5	0.880466	0.102711	0.116655	1.05831	0.165373	0.156262	1.68222	0.25563	0.15196	0.424877	→ → ↑	Cell cycle & replication	Sustaining Proliferative Signaling, Enabling Replicative Immortality	1	1	0.4326	0.39817	1.60898	1.74261
RET	33	22	24	27	37	30	36	45	33.5	3.5	0.820896	0.185231	0.225645	0.761194	0.0912664	0.119899	1.20896	0.184385	0.152516	0.49806	→ ↙ ↗	Invasion & ECM remodeling	Activating Invasion and Metastasis	4	6	0.507515	0.896596	3.05542	2.94977
S100A4	95	53	68	76	85	94	103	134	89.5	4.5	0.826816	0.238291	0.288203	0.804469	0.0602785	0.0749295	1.32402	0.185538	0.140132	0.503265	→ ↙ ↗	Invasion & ECM remodeling	Activating Invasion and Metastasis	4	5	0.425418	0.42987	2.61083	2.6882
SERPINE1	1655	1165	1877	1682	1790	1803	2193	2449	1796.5	6.5	0.784859	0.136406	0.173797	0.990537	0.0543904	0.05491	1.29196	0.0714028	0.0552672	0.283974	↙ → ↗	Cytokine/inflammation	Tumor-Promoting Inflammation, Avoiding Immune Destruction	4	4	0.434846	0.410569	1.70654	1.56123
SFPQ	3369	2067	3310	2922	3144	3499	5263	4942	3321.5	177.5	0.818305	0.200815	0.245404	0.93813	0.0769726	0.0820489	1.5362	0.0952599	0.0620099	0.389462	↙ → ↑	Transcriptional amplifiers	Sustaining Proliferative Signaling, Enabling Replicative Immortality, Tumor-Promoting Inflammation	2	2	0.418693	0.40949	0.562643	0.557655
SIAH1	26	26	28	27	26	31	54	33	28.5	2.5	0.912281	0.0800246	0.0877193	0.964912	0.0864405	0.0895838	1.52632	0.391995	0.256824	0.434127	→ → ↑	Apoptosis evasion	Resisting Cell Death	1	3	0.422818	0.450684	1.21418	1.34043
STAT3	1621	1166	1656	1453	1515	1711	2841	2633	1613	98	0.863918	0.150492	0.174197	0.963732	0.0859543	0.089189	1.69684	0.121596	0.0716601	0.335046	→ → ↑	Transcriptional amplifiers	Sustaining Proliferative Signaling, Enabling Replicative Immortality, Tumor-Promoting Inflammation	1	1	0.422818	0.389905	0.945545	0.789452
TERT	42	26	42	34	40	35	54	67	37.5	2.5	0.906667	0.221731	0.244556	1.01333	0.12626	0.124598	1.61333	0.203992	0.126441	0.495596	→ → ↑	Cell cycle & replication	Sustaining Proliferative Signaling, Enabling Replicative Immortality	1	1	0.415123	0.437527	0.796289	1.11219
TFE3	79	63	82	76	78	90	75	114	84	6	0.845238	0.112762	0.133409	0.940476	0.0760805	0.0808957	1.125	0.245657	0.218362	0.432667	→ → →	Transcriptional amplifiers	Sustaining Proliferative Signaling, Enabling Replicative Immortality, Tumor-Promoting Inflammation	4	6	0.827751	0.96916	1.61784	1.27953
TFRC	1585	1224	1602	1348	1309	1655	2679	2221	1482	173	0.947706	0.164538	0.173618	0.995277	0.144368	0.145053	1.65317	0.247222	0.149544	0.468215	→ → ↑	Transcriptional amplifiers	Sustaining Proliferative Signaling, Enabling Replicative Immortality, Tumor-Promoting Inflammation	1	1	0.420147	0.409452	0.76571	0.680779
TGFB1	2214	2104	1864	1901	2161	2024	2306	2915	2092.5	68.5	1.03178	0.0427984	0.0414802	0.899642	0.0307491	0.0341792	1.24755	0.151142	0.121151	0.19681	→ → ↗	Cytokine/inflammation	Tumor-Promoting Inflammation, Avoiding Immune Destruction	3	5	0.944632	0.833311	1.93002	1.26976
TGFBI	4587	3317	4347	4157	4014	4958	7259	7010	4486	472	0.880963	0.1692	0.192062	0.947838	0.101952	0.107562	1.59039	0.169621	0.106654	0.406278	→ → ↑	Invasion & ECM remodeling	Activating Invasion and Metastasis	1	1	0.41563	0.701767	0.874321	1.5297
TIMP2	521	288	414	444	449	438	692	736	443.5	5.5	0.912063	0.262927	0.288277	0.967306	0.0358862	0.0370992	1.60992	0.0534725	0.0332143	0.35859	→ → ↑	Invasion & ECM remodeling	Activating Invasion and Metastasis	1	1	0.422818	0.434068	0.346413	0.943302
TOP1	533	334	625	453	487	564	1012	848	525.5	38.5	0.824929	0.198755	0.240936	1.02569	0.180082	0.175571	1.76974	0.20288	0.114638	0.531145	→ → ↑	Cell cycle & replication	Sustaining Proliferative Signaling, Enabling Replicative Immortality	1	1	0.43087	0.39817	1.83671	2.12633
TP53	2275	1454	1846	1856	1862	1989	2387	3257	1925.5	63.5	0.96832	0.21557	0.222622	0.961309	0.0318086	0.0330889	1.46559	0.231028	0.157634	0.413346	→ → ↑	Apoptosis evasion	Resisting Cell Death	3	3	0.423379	0.422396	0.837662	0.338636
TPR	133	106	141	116	130	174	220	223	152	22	0.786184	0.144348	0.183606	0.845395	0.147427	0.174389	1.45724	0.211147	0.144895	0.50289	↙ → ↑	Cell cycle & replication	Sustaining Proliferative Signaling, Enabling Replicative Immortality	2	2	0.440149	0.419781	1.68938	2.42215
TYMS	8000	5302	7655	7425	7362	8496	10846	11475	7929	567	0.83882	0.180399	0.215063	0.95094	0.0695309	0.0731181	1.40755	0.108187	0.0768617	0.365043	→ → ↑	Cell cycle & replication	Sustaining Proliferative Signaling, Enabling Replicative Immortality	4	4	0.439785	0.457715	1.82253	1.20053
TYRO3	161	119	138	131	134	137	174	157	135.5	1.5	1.03321	0.155403	0.150408	0.99262	0.0280704	0.0282791	1.2214	0.0641713	0.052539	0.231226	→ → ↗	RTKs & adaptors	Sustaining Proliferative Signaling	3	5	0.944632	0.598302	2.15206	2.09752
XPC	316	237	335	300	331	339	517	387	335	4	0.825373	0.118322	0.143355	0.947761	0.0534505	0.0563966	1.34925	0.194698	0.1443	0.344052	→ → ↗	DNA repair & stress tolerance	Genome Instability and Mutation	4	4	0.442835	0.39512	1.17123	0.195794
XRCC5	4024	3452	4478	3629	3597	4722	7248	5920	4159.5	562.5	0.898666	0.139632	0.155377	0.974516	0.166682	0.171041	1.58288	0.267028	0.168697	0.495115	→ → ↑	Apoptosis evasion	Resisting Cell Death	1	1	0.415123	0.434068	0.642534	1.40171
YY1	1025	618	1091	964	935	1188	1724	1541	1061.5	126.5	0.773905	0.21274	0.274892	0.96797	0.129943	0.134242	1.53792	0.202534	0.131694	0.540828	↙ → ↑	Transcriptional amplifiers	Sustaining Proliferative Signaling, Enabling Replicative Immortality, Tumor-Promoting Inflammation	2	2	0.420909	0.40949	1.0151	1.137
																										0.610295	0.653033	1.48786	1.47642
